# Supplementary material for: Alginate Oligosaccharide and Gut Microbiota: Exploring the Key to Health
Source: Nutrients. 2025 Jun 11;17(12):1977. doi: 10.3390/nu17121977 (PMC12196054; doi:10.3390/nu17121977)
Supplement: Supplementary file 1 [file nutrients-17-01977-s001.zip]

Archive with 1 entries (1 files):
- nutrients-3678412-supplementary.pdf
